# Supplementary material for: Cardiac-derived extracellular matrix: A decellularization protocol for heart regeneration
Source: PLoS One. 2022 Oct 19;17(10):e0276224. doi: 10.1371/journal.pone.0276224 (PMC9581349; doi:10.1371/journal.pone.0276224)
Supplement: S1 Data — (XLSX) [file pone.0276224.s004.xlsx]

## Sheet: Foglio1
		S2 Data. Quantitative analysis of DNA content. Table reporting data collected from 10 samples.
			Ns	m (ng/mg dry tissue)	Mean	SEM			Ns	m (ng/mg dry tissue)	Mean	SEM
		Heart 1						Heart 6
		NM	1	79.6	78.9333	0.48074		NM	1	80.4	80.5333	0.352767
			2	78					2	80				NM: native myocardium
			3	79.2					3	81.2				d-ECM: decellularized extracellular matrix
		d-ECM	1	0	0.0333333	0.0333333		d-ECM	1	6.8	6.66667	0.133333		Ns: number of sections (biological replicates)
			2	0.1					2	6.8				m: measurements
			3	0					3	6.4
		Heart 2						Heart 7
		NM	1	77.6	77.0667	0.352767		NM	1	126	124.933	0.705534
			2	76.4					2	123.6
			3	77.2					3	125.2
		d-ECM	1	0	0.0333333	0.0333333		d-ECM	1	2	2.4	0.23094
			2	0					2	2.8
			3	0.1					3	2.4
		Heart 3						Heart 8
		NM	1	79.2	79.0667	0.133333		NM	1	126.8	125.867	0.581187
			2	79.2					2	124.8
			3	78.8					3	126
		d-ECM	1	0.01	0.00333333	0.00333333		d-ECM	1	3.2	2.93333	0.266667
			2	0					2	2.4
			3	0					3	3.2
		Heart 4						Heart 9
		NM	1	87.2	86.9333	0.133333		NM	1	149.6	149.333	0.266667
			2	86.8					2	148.8
			3	86.8					3	149.6
		d-ECM	1	4.4	4.53333	0.133333		d-ECM	1	0.8	0.666667	0.133333
			2	4.4					2	0.8
			3	4.8					3	0.4
		Heart 5						Heart 10
		NM	1	112.8	112.933	1.00664		NM	1	117.2	117.733	0.266667
			2	112					2	118
			3	114					3	118
		d-ECM	1	0.4	0.266667	0.133333		d-ECM	1	2.8	2.93333	0.133333
			2	0.4					2	3.2
			3	0					3	2.8

## Sheet: Foglio2
			Ns	m	Mean	SEM			Ns	m	Mean	SEM
		Heart 1						Heart 6
		NM	1	149.6	149.333	0.266667		NM	1	77.6	77.0667	0.352767
			2	148.8					2	76.4
			3	149.6					3	77.2
		d-ECM	1	0.8	0.666667	0.133333		d-ECM	1	0	0.0333333	0.0333333
			2	0.8					2	0
			3	0.4					3	0.1
		Heart 2						Heart 7
		NM	1	112.8	112.933	1.00664		NM	1	79.6	78.9333	0.48074
			2	112					2	78
			3	114					3	79.2
		d-ECM	1	0.4	0.266667	0.133333		d-ECM	1	0	0.0333333	0.0333333
			2	0.4					2	0.1
			3	0					3	0
		Heart 3						Heart 8
		NM	1	126	124.933	0.705534		NM	1	79.2	79.0667	0.133333
			2	123.6					2	79.2
			3	125.2					3	78.8
		d-ECM	1	2	2.4	0.23094		d-ECM	1	0.01	0.00333333	0.00333333
			2	2.8					2	0
			3	2.4					3	0
		Heart 4						Heart 9
		NM	1	87.2	86.9333	0.133333		NM	1	80.4	80.5333	0.352767
			2	86.8					2	80
			3	86.8					3	81.2
		d-ECM	1	4.4	4.53333	0.133333		d-ECM	1	6.8	6.66667	0.133333
			2	4.4					2	6.8
			3	4.8					3	6.4
		Heart 5						Heart 10
		NM	1	117.2	117.733	0.266667		NM	1	126.8	125.867	0.581187
			2	118					2	124.8
			3	118					3	126
		d-ECM	1	2.8	2.93333	0.133333		d-ECM	1	3.2	2.93333	0.266667
			2	3.2					2	2.4
			3	2.8					3	3.2
