# Supplementary material for: Cardiac-derived extracellular matrix: A decellularization protocol for heart regeneration
Source: PLoS One. 2022 Oct 19;17(10):e0276224. doi: 10.1371/journal.pone.0276224 (PMC9581349; doi:10.1371/journal.pone.0276224)
Supplement: S2 Data — (XLSX) [file pone.0276224.s005.xlsx]

## Sheet: Foglio1
		S4 Data. Quantitative analysis of collagen content. Table reporting data collected from 10 samples and expressed as mean ± SEM.
			Ns	Nm			Mean	Mean	SEM			Ns	Nm			Mean	Mean	SEM
		Heart 1		1	2	3					Heart 6		1	2	3
		NM	1	212.108	209.33	219.408	213.615	208.204	4.38802		NM	1	229.542	232.128	229.631	230.434	224.225	3.1377
			2	215.68	216.067	218.458	216.735					2	225.923	230.706	226.632	227.754				NM: native myocardium
			3	193.567	198.414	199.753	197.245					3	211.42	217.247	219.979	216.215				d-ECM: decellularized extracellular matrix
			4	203.214	207.274	205.179	205.223					4	218.654	222.976	225.859	222.497				Ns: number of sections (biological replicates)
		d-ECM	1	73.7412	73.6436	73.0216	73.4688	78.3585	2.77192		d-ECM	1	122.057	121.496	120.326	121.293	128.127	5.19516		Nm: number of measurements (technical replicates)
			2	74.3825	73.8721	73.0719	73.7755					2	120.943	115.681	116.32	117.648
			3	82.6711	83.1208	80.1909	81.9943					3	137.686	132.24	131.559	133.829
			4	85.6267	84.8236	82.1363	84.1955					4	143.822	137.915	137.482	139.74
		Heart 2									Heart 7
		NM	1	231.908	228.761	231.258	230.642	233.745	1.41489		NM	1	249.818	249.079	254.531	251.143	252.797	0.825484
			2	234.236	236.882	233.782	234.966					2	251.151	250.376	257.03	252.853
			3	223.94	230.951	242.09	232.327					3	247.704	255.952	252.808	252.155
			4	229.666	235.562	245.908	237.045					4	250.235	257.31	257.571	255.039
		d-ECM	1	125.053	124.591	122.281	123.975	128.497	3.90687		d-ECM	1	138.744	140.475	138.603	139.274	143.28	3.48647
			2	118.73	121.958	120.117	120.268					2	135.481	135.678	136.135	135.765
			3	130.372	134.226	132.165	132.255					3	147.336	145.168	149.012	147.172
			4	135.44	139.8	137.232	137.491					4	150.808	149.256	152.662	150.908
		Heart 3									Heart 8
		NM	1	240.582	248.621	245.385	244.862	247.962	1.68724		NM	1	229.883	233.666	224.239	229.263	226.806	2.45806
			2	246.181	252.38	251.993	250.185					2	228.878	237.402	229.199	231.826
			3	241.674	249.819	244.405	245.299					3	218.579	221.674	221.209	220.487
			4	247.353	256.522	250.628	251.501					4	222.592	227.568	226.784	225.648
		d-ECM	1	90.4861	88.4211	87.497	88.8014	90.0967	1.80401		d-ECM	1	98.4211	98.1793	96.9858	97.862	103.929	3.72474
			2	86.0256	85.7538	85.3468	85.7088					2	94.8895	100.553	96.9759	97.4727
			3	94.3239	91.3222	90.1901	91.9454					3	105.642	110.773	107.596	108.004
			4	95.8484	93.3603	92.585	93.9313					4	110.328	114.108	112.698	112.378
		Heart 4									Heart 9
		NM	1	157.447	152.734	155.231	155.137	152.837	2.97005		NM	1	271.745	274.051	276.178	273.991	277.322	2.0981
			2	159.121	159.508	158.733	159.121					2	277.911	282.561	280.623	280.365
			3	144.136	145.115	145.94	145.064					3	269.262	273.129	277.923	273.438
			4	150.281	152.115	153.687	152.028					4	276.819	283.369	284.287	281.492
		d-ECM	1	148.6	150.289	150.313	149.734	153.636	4.75929		d-ECM	1	82.2492	81.1499	82.3094	81.9028	85.8085	2.37589
			2	142.985	141.451	143.619	142.685					2	82.2478	82.1125	81.273	81.8778
			3	158.418	155.24	158.643	157.434					3	88.3792	87.6189	87.8454	87.9478
			4	164.906	162.977	166.192	164.692					4	91.6207	91.8227	91.0734	91.5056
		Heart 5									Heart 10
		NM	1	208.9	206.314	213.984	209.733	212.922	2.46002		NM	1	215.934	248.294	217.411	227.213	221.247	2.80299
			2	217.962	214.408	222.612	218.327					2	223.199	225.07	223.52	223.929
			3	202.34	214.043	207.289	207.891					3	211.931	211.931	218.942	214.268
			4	210.933	220.234	216.042	215.736					4	216.825	218.004	223.9	219.576
		d-ECM	1	83.5727	84.1503	84.2219	83.9816	89.8183	3.24361		d-ECM	1	222.349	223.572	222.765	222.896	228.579	5.46126
			2	84.44	85.1774	84.0349	84.5508					2	218.552	218.406	213.386	216.781
			3	93.1646	95.9211	93.4864	94.1907					3	236.217	232.793	230.644	233.218
			4	95.8947	98.0658	95.6905	96.5503					4	243.312	243.018	237.931	241.42
