# Supplementary material for: Cardiac-derived extracellular matrix: A decellularization protocol for heart regeneration
Source: PLoS One. 2022 Oct 19;17(10):e0276224. doi: 10.1371/journal.pone.0276224 (PMC9581349; doi:10.1371/journal.pone.0276224)
Supplement: S3 Data — (XLSX) [file pone.0276224.s006.xlsx]

## Sheet: Foglio1
		S5 Data. Quantitative analysis of sGAG content. Table reporting data collected from 10 samples.
			Ns	Nm (µg/mg wet tissue)			Mean	Mean	SEM			Ns	Nm (µg/mg wet tissue)			Mean	Mean	SEM
		Heart 1		1	2	3					Heart 6		1	2	3
		NM	1	2.75941	2.71538	3.04557	2.84012	2.9549	0.0762866		NM	1	3.46731	3.48046	3.62519	3.52432	3.6212	0.159505
			2	2.89457	2.90991	2.97126	2.92525					2	3.37892	3.42017	3.42017	3.40642				NM: native myocardium
			3	3.09935	3.09935	3.09935	3.09935					3	3.93286	3.47121	4.39452	3.93286				d-ECM: decellularized extracellular matrix
		d-ECM	1	1.63771	1.59638	1.29431	1.50947	1.50293	0.167264		d-ECM	1	1.58928	1.56235	1.72731	1.62631	1.79566	0.11406		Ns: number of sections (biological replicates)
			2	1.16127	1.29419	1.17456	1.21001					2	1.63773	1.91217	1.69402	1.74798				Nm: number of measurements (technical replicates)
			3	1.78932	1.8451	1.73353	1.78932					3	1.89457	1.83551	2.30802	2.0127
		Heart 2									Heart 7
		NM	1	3.77175	3.74163	3.97056	3.82798	3.94942	0.162429		NM	1	2.73335	2.74766	2.85497	2.77866	2.98712	0.226801
			2	3.72401	3.77438	3.74919	3.74919					2	2.68762	2.83716	2.70258	2.74245
			3	4.02445	4.44723	4.34154	4.27107					3	3.3984	3.14738	3.77494	3.44024
		d-ECM	1	2.27406	2.26168	2.38543	2.30706	2.39095	0.0574213		d-ECM	1	2.26556	2.25185	1.99824	2.17188	2.34544	0.234985
			2	2.48138	2.70124	1.91233	2.36498					2	2.16859	2.04681	1.94652	2.05398
			3	2.50082	2.33799	2.66364	2.50082					3	3.13112	2.71024	2.58999	2.81045
		Heart 3									Heart 8
		NM	1	2.72951	2.75963	2.61504	2.70139	2.76574	0.202198		NM	1	3.8372	3.78774	3.99265	3.87253	4.12216	0.322143
			2	2.46474	2.43956	2.45215	2.45215					2	3.7769	3.79167	3.62921	3.73259
			3	2.96751	3.0732	3.39028	3.14366					3	4.72004	4.72004	4.844	4.76136
		d-ECM	1	1.33798	1.37613	1.33798	1.3507	1.42275	0.0854638		d-ECM	1	1.73918	1.73368	1.69516	1.72268	1.81847	0.158317
			2	1.30461	1.43919	1.22984	1.32455					2	1.6146	1.59734	1.60309	1.60501
			3	1.67669	1.50934	1.59301	1.59301					3	2.17601	1.98291	2.22428	2.12774
		Heart 4									Heart 9
		NM	1	2.93838	2.86207	3.02105	2.9405	3.3756	0.53197		NM	1	3.92756	3.84841	3.65357	3.80985	3.7654	0.229303
			2	2.7213	2.7346	2.80106	2.75232					2	3.26729	3.42001	3.35637	3.34789
			3	3.91333	3.24393	6.14467	4.43398					3	4.38772	3.96045	4.06727	4.13848
		d-ECM	1	1.8642	1.82166	1.95314	1.87966	2.04362	0.179585		d-ECM	1	2.64682	2.61907	2.34158	2.53582	2.47593	0.232032
			2	1.79226	1.77609	1.97817	1.84884					2	2.02812	2.02812	2.08612	2.04745
			3	2.58326	2.04051	2.58326	2.40234					3	2.92565	2.98651	2.62138	2.84452
		Heart 5									Heart 10
		NM	1	2.92943	2.86883	2.79476	2.86434	2.91601	0.217917		NM	1	3.86546	3.74534	3.75947	3.79009	3.87261	0.230599
			2	2.5436	2.58582	2.57175	2.56706					2	3.52582	3.57013	3.46675	3.5209
			3	3.08036	3.08036	3.78914	3.31662					3	4.34815	3.97626	4.59607	4.30683
		d-ECM	1	1.43448	1.46485	1.49756	1.46563	1.51712	0.131048		d-ECM	1	3.47798	3.42029	3.55645	3.4849	3.08118	0.617404
			2	1.37564	1.38541	1.19986	1.3203					2	1.83656	1.94268	1.82691	1.86872
			3	1.60149	1.68345	2.01132	1.76542					3	3.80895	3.88992	3.9709	3.88992
