# Supplementary material for: Cardiac-derived extracellular matrix: A decellularization protocol for heart regeneration
Source: PLoS One. 2022 Oct 19;17(10):e0276224. doi: 10.1371/journal.pone.0276224 (PMC9581349; doi:10.1371/journal.pone.0276224)
Supplement: S4 Data — (XLSX) [file pone.0276224.s007.xlsx]

## Sheet: Foglio1
		S7 Data. Gene expression analysis by Real-time PCR. Table reporting the expression of cardiac differentiation genes in hCPC cultured on plastic (CTRL) or on cardiac d-ECM (bioconstruct). Data were expressed as mean ± SEM.
		Genes	Samples		Biological replicates			Mean	SEM		Genes	Samples		Biological replicates			Mean	SEM
					1	2	3							1	2	3
		MEF2C	Heart 1	CTRL	0.55	0.54	0.83	0.64	0.0950438		FVIII	Heart 1	CTRL	0.66	0.59	0.74	0.663333	0.0433333
				Bioconstruct	5.5	6.63	4.35	5.49333	0.658188				Bioconstruct	1.69	1.91	1.49	1.69667	0.121289
			Heart 2	CTRL	1.14	1.25	1.25	1.21333	0.0366667			Heart 2	CTRL	1.38	1.33	1.34	1.35	0.0152753
				Bioconstruct	7.94	6.82	6.82	7.19333	0.373333				Bioconstruct	1.71	2.43	2.48	2.20667	0.248752
			Heart 3	CTRL	1.21	1.37	1.37	1.31667	0.0533333			Heart 3	CTRL	1.21	1.28	0.92	1.13667	0.110202
				Bioconstruct	10.27	8.82	8.75	9.28	0.495412				Bioconstruct	2.71	2.58	3.66	2.98333	0.340408
		ACTC1	Heart 1	CTRL	1.26	1.12	1.03	1.13667	0.0669162		GATA6	Heart 1	CTRL	1.18	1.1	0.79	1.02333	0.11893
				Bioconstruct	5.82	6.59	7.41	6.60667	0.459069				Bioconstruct	2.04	2.2	3.01	2.41667	0.300241
			Heart 2	CTRL	1.23	0.82	0.86	0.97	0.130512			Heart 2	CTRL	1.27	0.8	1.28	1.11667	0.15836
				Bioconstruct	8.34	10.78	9.32	9.48	0.708896				Bioconstruct	5.06	7.78	5.1	5.98	0.900074
			Heart 3	CTRL	0.86	0.86	1.08	0.933333	0.0733333			Heart 3	CTRL	0.74	0.9	1.12	0.92	0.110151
				Bioconstruct	12.21	11.55	9.45	11.07	0.832106				Bioconstruct	7.52	6.36	5.06	6.31333	0.710524
		ETS1	Heart 1	CTRL	0.77	0.8	0.93	0.833333	0.0491031		ACTA2	Heart 1	CTRL	1.26	1.39	0.98	1.21	0.120968
				Bioconstruct	3.18	3.05	2.73	2.98667	0.133708				Bioconstruct	3.2	2.93	4.03	3.38667	0.330975
			Heart 2	CTRL	1.41	0.96	0.93	1.1	0.155242			Heart 2	CTRL	1.21	0.83	0.98	1.00667	0.110504
				Bioconstruct	4.14	6.36	6.41	5.63667	0.748473				Bioconstruct	3.53	5.24	4.41	4.39333	0.493705
			Heart 3	CTRL	1.11	1.06	1.18	1.11667	0.034801			Heart 3	CTRL	0.76	0.76	1.02	0.846667	0.0866667
				Bioconstruct	8	8.17	7.26	7.81	0.279344				Bioconstruct	5.98	6.02	4.47	5.49	0.510131
		hCPC were isolated from 10 hearts, pooled and cultured on d-ECM obtained from 3 hearts.
